# Supplementary material for: Intratumoral aluminum hydroxide–anchored IL-12 drives potent antitumor activity by remodeling the tumor microenvironment
Source: JCI Insight. 2023 Dec 8;8(23):e168224. doi: 10.1172/jci.insight.168224 (PMC10795832; doi:10.1172/jci.insight.168224)
Supplement: Supporting data values [file jciinsight-8-168224-s077.xlsx]

## Sheet: 1B
hIL-12	hIL-12-ABP	mIL-12	mIL-12-ABP
0.9	7.5	0.8	7.6
0.4	8.2	0.5	5
1.2	6.6	0	5.7
0.5	7.7	0.4	5.9
	8.9	0	7.5
	7.2	0
	8

## Sheet: 1C
Time (hours)	hIL12 - TBS			hIL12 - PO4/serum			hIL12-ABP - TBS			hIL12-ABP - PO4/serum
0	0	0	0	0	0	0	0	0	0	0	0	0
0.5	0	0	0	86.5	88.9	95.2	0	0	0	0.7	0.7	0.6
2				93.7	97.4	98.1				1.4	1.2	1.2
6				99.2	94.9	97.9				2.5	2.2	2.4
24				102	104	98.8				5.4	4.3	4.2
48	0.01	0	0.01	96.9	94.9	95.8	0.1	0.1	0.1	7.5	6.9	6.9
Time (hours)	mIL12 - TBS			mIL12 - PO4/serum			mIL12-ABP - TBS			mIL12-ABP - PO4/serum
0	0.02	0	0	0	0	0	0	0	0	0	0	0
0.5				84.4	90.8	85.4				0.5	0.5	0.6
2				94.3	98.9	94.9				1.3	1.3	1.4
6				96.4	98.2	95.4				2	2.1	2.1
24				99.9	97.9	94.3				3.9	3.5	3.7
48	0	0	0	98.6	101	95.9	0	0	0	6.2	6	5.9

## Sheet: 1D
[Protein] (ng/mL)	hIL-12															hIL-12-ABP															ANK-101
100	33.8016	38.1978	38.2503	24.9046	23.8883	25.3551	39.0441	41.1631	44.9256	9.54584	12.2417	11.6357	20.9336	22.9849	24.1196	40.4474	38.3643	38.7566	22.5168	23.9903	25.7213	50.7772	47.8827	40.4882	13.4626	10.9346	11.4019	22.7967	21.0095	20.7894	77.6252	83.62	78.6952	21.1889	21.6861	20.7148	50.6778	40.5	45.3604	14.7129	13.2154	14.4785	23.4676	20.5234	18.8992
33.3333	39.4278	41.6906	44.8574	22.6011	23.1468	24.414	46.4762	49.0681	50.7094	11.8851	13.529	18.819	21.5631	25.1121	23.2935	52.0229	48.3325	42.0312	22.8487	20.8896	25.4837	54.5412	53.3774	52.7023	14.7997	11.9659	12.1593	24.4045	19.3727	17.1827	86.8676	95.4377	91.8472	19.3677	20.1677	20.3399	53.5329	50.5258	55.0791	15.3342	14.3648	12.2745	25.7515	23.9675	19.966
11.1111	41.9438	45.0287	27.3929	26.0697	21.3153	23.7664	47.053	49.0329	49.7353	11.5622	14.7019	15.2646	19.4031	20.7621	21.6886	50.6551	45.81	49.7581	20.3352	20.2157	24.2658	51.7587	45.5764	50.3179	15.9201	17.4722	12.0404	25.7004	23.9234	21.0791	93.2232	92.6127	103.471	18.4574	21.6029	18.8006	57.4763	56.9059	52.9218	13.512	11.8281	11.7326	25.6367	22.9891	22.6213
3.7037	43.2505	32.7137	47.7645	21.4608	22.5202	23.2188	51.5084	48.751	49.5988	11.8829	13.3834	15.2041	19.2044	22.3649	20.9456	50.6267	46.5821	47.6829	17.4904	19.2535	23.7374	51.8534	48.4169	50.9657	16.711	14.3741	12.2479	20.9431	24.6576	18.3566	99.0371	105.091	102.692	17.1011	19.2108	18.7996	60.011	58.3785	58.1843	19.7678	13.7317	13.1649	24.3941	22.4082	24.7722
1.23457	47.6947	49.0085	48.2625	19.8543	22.4806	18.6791	53.23	50.4867	43.1153	13.114	14.9325	15.7736	24.762	24.6466	23.3962	52.2749	49.6689	50.1264	17.7414	17.0336	19.8958	44.2347	48.8289	50.5943	19.6867	13.2792	14.5222	19.0573	25.1568	25.3539	89.5336	101.649	108.593	13.4855	15.1258	15.6158	51.1874	53.2936	51.9059	23.6098	16.6956	16.7206	22.9874	21.5516	23.4082
0.411523	50.6081	48.4929	51.1112	0.45396*	18.2725	20.0155	49.2077	45.5679	44.9508	16.717	19.1123	19.8323	24.2619	23.1254	25.7914	31.4328	48.2993	51.3559	11.7112	15.4785	16.1278	0.95274*	0.78313*	41.7674	23.1613	20.09	16.4822	15.7733	19.4465	20.6252	87.9929	80.706	81.6467	10.2966	10.7458	0.79003*	38.3537	38.6486	40.8539	27.0759	21.7498	21.0139	15.6847	17.4334	18.6601
0.137174	46.3016	44.5269	44.2935	7.33642	15.2363	14.3618	35.73	34.6262	31.2897	18.8955	21.7842	23.6238	21.0654	18.0546	16.3161	25.0233	36.3372	38.6298	8.10197	8.86853	9.92667	22.0361	23.7417	27.4357	23.6537	23.579	22.0355	11.8836	10.9407	13.6064	54.7371	0.732775*	34.9265	6.20149	7.02038	7.15557	25.8081	23.4028	21.576	17.5361	20.9676	20.1891	7.45303	6.02434	9.50983
0.045725	32.1209	25.5647	30.233	7.11135	8.26086	9.34929	27.3577	27.0073	23.2745	22.5266	20.1436	22.1954	13.4614	13.3849	13.38	13.3779	15.8059	18.2711	4.00568	4.21202	8.75553	14.0528	12.1942	14.0109	15.786	20.3347	22.3423	6.97424	8.19997	13.3794	30.288	26.5803	40.5988	3.6356	5.04096	2.89305	16.9692	17.0304	13.3443	11.7288	15.8585	15.5477	11.1051	5.48201	5.60048
0.015242	24.0434	19.5063	23.0885	3.42343	3.69409	4.01912	16.0284	13.9699	13.8377	14.2661	12.7047	19.8829	9.91114	8.06324	9.52601	12.0467	12.8849	9.49475	1.85516	1.76912	1.76273	6.36786	9.27418	8.60859	9.52914	9.77925	17.0926	3.81892	11.1251	4.74178	22.3919	19.672	14.0584	2.98357	1.16646	1.75798	7.92049	6.71291	6.12841	5.36886	9.83195	5.59777	3.39443	3.23229	1.98735
0.005081	13.8584	12.6022	14.2201	3.35629	3.00943	3.89119	9.41937	9.34181	6.22507	8.80859	8.62498	12.6821	5.31037	4.36826	4.66969	5.22572	7.37461	5.11186	1.60813	1.41215	1.75866	4.38157	5.54176	3.80434	4.37604	4.94193	12.4253	2.98085	6.89414	2.83062	5.70207	9.27463	8.2895	1.27017	0.79003	1.45921	4.57678	9.02152	2.83965	5.93633	3.64879	3.89696	1.45766	0.439469	2.72925
0.001694	17.6387	6.84382	8.12389	1.8545	2.0027	1.8023	7.70456	2.79246	3.42415	4.77515	5.43366	6.18235	3.01245	1.72052	2.80547	2.09974	3.19413	3.08158	0.910904	1.68428	1.23102	3.41815	6.59659	2.45594	3.01075	4.13912	5.19483	1.01505	0.759804	1.03019	7.82557	9.32244	12.2458	0.79003	0.382779	2.55541	5.80178	1.93773	1.46989	2.77374	3.03184	1.77202	1.08559	0.382437	0.914166
0.000565	4.12367	6.98792	4.6726	0.894619	0.898111	0.975864	4.67824	2.70772	3.3351	5.74684	6.67624	4.98792	1.181	0.557034	0.640747	15.1584	12.3571	6.21246	1.49255	1.02898	1.15045	4.3394	4.52471	1.41935	2.56199	3.41811	6.90227	0.411456	0.515627	1.0424	5.68112	12.5953	8.61895	0.913328	0.705582	0.715074	2.67887	2.91348	4.93024	3.86922	7.85832	5.50888	0.609579	0.466614	0.785424
[Protein] (ng/mL)	hIL-12															hIL-12-ABP															ANK-101
100	9.54932	10.9185	10.1228	12.0729	12.1998	11.4208	6.05459	5.89885	6.04694	6.72982	4.3469	6.35036	7.83831	7.97648	7.93137	10.0481	10.2739	10.1622	11.3752	11.3826	10.0601	5.6087	6.42327	5.56666	6.591096*	4.860812*	5.753785*	14.0609	12.4313	11.8895	10.6496	11.0909	10.224	10.5112	11.7328	10.2283	3.71712	1.63614	2.43207	1.84315	3.06061	3.12024	7.83831	7.97648	7.93137
33.3333	8.22763	8.38102	8.73376	10.4258	11.786	12.2607	4.81906	5.85494	5.8973	5.75001	5.39759	6.11758	10.6249	10.7448	10.5479	8.92376	9.75993	9.31077	10.2973	11.1411	12.0616	8.70744	7.01607	3.41592	5.118681*	4.907624*	5.335355*	13.2842	14.6087	11.4592	8.6057	7.98482	9.16935	11.1389	12.1707	12.5203	4.75858	3.73669	4.02914	3.67788	3.53836	3.82956	10.6249	10.7448	10.5479
11.1111	8.85209	12.1473	9.51307	11.6578	11.1577	10.0061	5.03603	6.03586	4.64887	4.80826	8.51446	5.61843	13.5105	12.0535	11.1972	7.57847	9.04508	10.1456	12.0551	12.1332	10.8316	3.86111	4.42299	4.88175	4.088089*	3.858272*	5.196984*	14.1556	12.1966	12.4914	7.79512	8.3564	9.57944	9.5156	11.9577	12.1515	4.28519	3.56996	4.02543	2.8809	2.727	4.08443	13.5105	12.0535	11.1972
3.7037	6.34148	7.86605	6.49148	12.1421	12.5371	11.2877	2.11905	4.116	3.26886	4.88059	7.00323	5.77425	12.9663	13.386	13.5338	5.99911	5.90388	6.84293	12.6694	12.5662	10.6504	3.62046	3.94051	4.54701	4.850455*	4.185616*	4.314923*	14.1082	12.9772	13.2549	6.98229	5.88321	6.34734	12.8195	12.3738	12.6733	3.58145	3.84965	1.80203	3.63065	5.30494	4.53989	12.9663	13.386	13.5338
1.23457	6.28995	7.15388	6.00351	12.0969	12.4223	13.0098	4.37916	4.48687	4.09706	4.25657	5.82867	4.58963	13.5721	13.721	13.1849	5.1151	5.08004	6.00191	13.7413	12.0412	13.5945	2.20367	2.29002	3.83459	1.970001*	1.438024*	1.891912*	13.5153	14.0464	12.1091	5.08017	4.88121	5.42698	12.6733	12.5132	12.7556	1.67378	2.06276	2.21979	2.15839	4.06047	2.50161	13.5721	13.721	13.1849
0.411523	4.24832	4.29354	3.26135	12.4435	9.26535	10.6488	2.43003	2.65716	2.10372	3.2553	4.89772	3.17947	10.7117	10.3187	9.76263	20.42671*	2.66792	3.37117	7.64117	7.26499	11.0184	0.600559	1.10346	0.892046	0.774641*	1.253773*	1.119469*	10.5419	8.32276	8.36129	3.91192	3.17693	4.28238	10.4069	10.5169	10.7261	1.27176	0.654863	0.822563	1.84233	2.39763	1.34628	10.7117	10.3187	9.76263
0.137174	1.63586	2.08625	1.48462	4.61338	4.84333	4.22604	0.525177	0.681237	0.517374	1.52626	1.39131	1.34554	4.73714	6.32655	4.6547	2.56527	1.46778	1.31871	4.05101	3.31821	3.19501	0.343992	0.23198	0.222049	0.225764*	0.211808*	0.177493*	2.81474	4.22507	3.75276	1.35352	1.24278	1.45557	4.35808	5.12277	4.80021	0.704342	0.28519	0.126092	0.422998	0.537066	0.425196	4.73714	6.32655	4.6547
0.045725	0.738086	0.875361	0.851895	2.91908	3.08444	2.6971	0.128817	0.260848	0.15395	1.64328	0.761176	0.212548	2.18752	2.44802	2.74042	0.670128	0.484145	0.518445	2.06714	2.21896	2.40555	0.23278	0.215038	0.17062	0.132204*	0.063775*	0.257944*	1.96661	1.81306	2.03535	0.613758	0.465133	0.765476	2.90678	2.33823	3.38851	0.088851	0.058466	0.10231	0.111271	0.111271	0.111271	2.18752	2.44802	2.74042
0.015242	0.605106	0.522897	0.682824	2.47065	1.43873	2.0524	0.147568	0.14667	0.175535	0.257944	0.056352	0.257944	1.20216	1.43746	1.17619	0.180018	0.157547	0.256056	3.81275	1.39295	1.1536	0.085534	0.10231	0.119773	0.257944*	0.257944*	0.105079*	0.559635	0.727639	0.647297	0.183173	0.432141	0.079042	1.41582	2.78972	1.29856	0.07752	0.10231	0.10231	0.111271	0.111271	0.111271	1.20216	1.43746	1.17619
0.005081	0.212465	0.266274	0.322571	2.32366	2.38422	1.2113	0.174381	0.117433	0.137821	0.263113	0.257944	0.115518	0.237458	0.271898	0.507146	0.138868	0.115222	0.201437	0.232188	0.730236	0.863954	0.091543	0.057627	0.088252	0.257944*	0.257944*	0.257944*	0.263422	0.226361	0.275889	0.084113	0.224967	0.223455	2.56049	0.714305	0.486302	0.10231	0.10231	0.10231	0.111271	0.111271	0.111271	0.237458	0.271898	0.507146
0.001694	0.056648	0.115492	0.099056	0.524353	0.39816	1.05603	0.063762	0.058137	0.146352	0.056317	0.257944	0.257944	0.085586	0.167906	0.124668	0.134054	0.218739	0.143013	0.336879	0.50922	0.056886	0.10231	0.054398	0.12691	0.057316*	0.089388*	0.257944*	0.139475	0.145497	0.12904	0.138868	0.138868	0.138868	0.100955	0.226111	1.64138	0.10231	0.10231	0.10231	0.07316	0.111271	0.111271	0.085586	0.167906	0.124668
0.000565	0.06484	0.10889	0.138868	0.110613	0.627362	0.84883	0.050888	0.074914	0.067093	0.080285	0.068567	0.054126	0.081747	0.058054	0.11785	0.132434	0.093548	0.117416	0.124968	0.401717	0.575892	0.080433	0.092369	0.10231	0.257944*	0.063452*	0.257944*	0.145783	0.076265	0.054856	0.120163	0.052036	0.138868	0.589399	0.384186	0.137493	0.10231	0.10231	0.10231	0.111271	0.111271	0.111271	0.081747	0.058054	0.11785
[Protein] (ng/mL)	hIL-12															hIL-12-ABP															ANK-101
100	2.12938	4.93272		3.73724	3.90867	4.06006	3.04089	2.9659	3.01413	1.50975	1.63533	1.70113	1.75171	1.78971	1.94466	4.96763	2.83075	2.94709	3.99698	3.73131	3.42996	3.6408	3.21293	2.8864	1.72854	1.53424	1.66643	1.79566	1.90641	1.5638	4.28244	4.26904	4.17827	3.51309	3.30678	3.25609	2.31015	2.7069	1.76725	1.41204	1.57548	1.74834	1.55314	2.07107	1.67004
33.3333	2.74124	3.41837	4.52275	4.30627	4.3578	4.05567	3.77507	3.30771	3.49878	1.51512	1.69096	1.5706	1.73173	1.62544	1.68156	5.78359	3.85729	4.00834	4.088	3.8627	3.26394	3.257	3.0124	3.03896	1.50141	1.512	1.43542	1.77475	1.615	1.62696	4.4766	4.20143	4.4078	4.08207	3.94218	3.82841	2.73026	3.02482	2.08942	1.77743	1.61891	1.78881	1.56719	1.94529	1.73937
11.1111	2.60406	4.18787	3.76463	4.1719	4.27199	3.75937	3.15302	3.64325	3.29698	1.4286	1.6835	1.46159	1.69184	1.93528	1.72822	4.02741	4.43886	4.02724	4.04281	3.75148	3.44856	3.43975	3.25306	3.76356	1.56227	1.31881	1.6321	1.6706	1.75307	1.67366	4.50474	4.43563	4.46509	3.87422	3.85264	4.12118	2.6122	3.11205	3.32007	1.75543	1.4781	1.87108	1.63295	2.14354	1.53415
3.7037	3.21117	4.01088	5.04532	4.15836	3.70005	3.86959	3.28823	3.70948	3.60492	1.54586	1.55661	1.586	1.75622	1.68638	1.69841	3.4	5.42686		3.42236	3.60373	3.38097	3.45706	3.01604	3.04058	1.59763	1.57527	1.52356	1.486	1.42713	1.56928	4.56847	4.90287	4.68589	3.47901	4.08985	3.71077	2.81041	3.06626	2.95495	1.77149	1.67936	1.71071	1.61943	2.13049	1.69095
1.23457	2.95677	6.05521	3.76192	3.59481	3.59674	3.4812	3.05523	3.26966	3.35579	1.59495	1.54727	1.42395	2.00136	1.84734	1.74294		3.16886	2.28744	3.02607	2.80506	2.78814	3.01782	2.71057	2.87936	0.967223	1.10314	1.05534	1.92479	1.52826	1.67241	3.68553	4.27956	3.85975	2.74846	3.1064	3.03467	2.25821	2.35998	2.24142	1.09251	1.49233	1.51201	1.5491	1.57469	0.298613*
0.411523	2.44571	2.8449	5.07358	3.07726	3.18382	3.06353	2.70861	2.33297	2.53805	1.435	1.53029	1.33451	1.82713	1.90307	1.68302	2.09001	1.61124	2.16384	1.69118	1.72097	1.76991	1.53507	1.43871	1.68974	1.08111	0.994092	1.07673	1.12969	1.13763	1.22978	3.23237	2.94015	2.94077	1.67923	1.91149	1.65964	1.64193	1.50786	1.61102	1.26536	1.3421	1.29208	1.41479	1.21059	1.00917
0.137174	2.59718	1.89623	1.84664	2.15491	1.91135	2.26929	1.57009	1.15976	1.33861	1.02706	1.22493	0.986255	1.2609	1.47073	1.16975		1.14595	0.918196	0.562323	0.703717	0.721503	0.595616	0.43342	0.459579	0.577417	0.575063	0.624234	0.625467	0.668469	0.590268	1.5304	1.88171	1.40593	0.765036	0.864898	0.9495	0.760258	0.720643	0.703341	0.836669	0.661544	0.711231	0.572489	0.710569	0.796697
0.045725		1.22219	1.03783	0.708374	1.3425	0.79703	0.64164	0.805242	0.681908	0.776807	0.656399	0.644462	0.709662	0.737035	0.692617	0.357494	0.564511	0.322424	0.11006	0.172794	0.145537	0.150415	0.145913	0.128633	0.398615	0.242752	0.207121	0.2048	0.121387	0.184005	0.423312	0.390475	0.391978	0.216756	0.233826	0.231435	0.172603	0.15542	0.202599	0.333683	0.383862	0.372584	0.713628	0.154378	0.253217
0.015242	0.433158	0.388024	0.552725	0.316489	0.130837	0.166553	0.24666	0.18574	0.188738	0.309531	0.488367	0.303987	0.34417	0.337078	0.295266	0.116218	0.116218	0.116218	0.175296	0.097519	0.085724	0.159417	0.085703	0.114504	0.124224	0.09012	0.195093	0.367909	0.17854	0.103188	0.226167	0.202961	0.143976	0.11006	0.12057	0.108843	0.08374	0.08374	0.087025	0.179753	0.187437	0.167126	0.282156	0.108822	0.051198
0.005081	0.116218	0.116218	0.072051	0.04784	0.11006	0.11006	0.274	0.112958	0.156733	0.059653	0.057884	0.187556	0.087128	0.137588	0.200315	0.116218	0.116218	0.116218	0.11006	0.101758	0.11006	0.075024	0.122562	1.60382	0.14023	0.195093	0.195093	0.103188	0.103188	0.103188	0.086142	0.101351	0.113077	0.11006	0.11006	0.11006	0.08374	0.08374	0.08374	0.098138	0.226579	0.089443	0.108822	0.108822	0.108822
0.001694	0.116218	0.116218	0.116218	0.097192	0.11006	0.11006	0.066798	0.142558	0.094564	0.195093	0.195093	0.195093	0.103188	0.103188	0.103188	0.116218	0.116218	0.116218	0.11006	0.11006	0.11006	0.111581	0.091298	1.85656	0.195093	0.195093	0.195093	0.103188	0.112978	0.103188	0.055986	0.063608	0.116218	0.11006	0.096433	0.11006	0.08374	0.08374	0.08374	0.098138	0.098138	0.098138	0.108822	0.108822	0.108822
0.000565	0.116218	0.116218	0.116218	0.06789	0.11006	0.127325	0.05399	0.08374	0.090404	0.195093	0.195093	0.195093	0.103188	0.103188	0.103188	0.164819	0.116218	0.116218	0.11006	0.136406	0.100298	0.084803	0.127644	1.59246	0.195093	0.055419	0.111365	0.073036	0.103188	0.103188	0.058068	0.09004	0.078768	0.086911	0.07588	0.11006	0.08374	0.08374	0.08374	0.058803	0.122374	0.054113	0.108822	0.108822	0.119996

## Sheet: 1E
[log conc] ng/mL	Condition 1			Condition 2			Condition 3			Condition 4
3	1.442	1.485	1.595	1.356	1.295	1.265	0.582	0.641	0.467	1.232	1.245	1.23
2.52288	1.53	1.549	1.568	1.416	1.357	1.379	0.243	0.272	0.193	1.351	1.357	1.365
2.04576	1.503	1.521	1.513	1.478	1.444	1.424	0.145	0.142	0.137	1.412	1.424	1.415
1.56864	1.484	1.511	1.495	1.508	1.498	1.466	0.13	0.128	0.126	0.994	1.163	1.108
1.09152	1.368	1.38	1.399	1.38	1.307	1.308	0.13	0.131	0.129	0.423	0.567	0.537
0.614394	0.948	0.928	0.936	0.921	0.834	0.84	0.126	0.127	0.127	0.179	0.203	0.191
0.137272	0.396	0.382	0.381	0.362	0.322	0.345	0.13	0.129	0.127	0.137	0.133	0.134
-0.33985	0.169	0.167	0.166	0.164	0.162	0.167	0.12	0.126	0.127	0.129	0.128	0.127
-0.81697	0.134	0.134	0.136	0.138	0.131	0.132	0.124	0.127	0.129	0.13	0.123	0.125
-1.29409	0.134	0.128	0.134	0.134	0.129	0.128	0.121	0.128	0.126	0.124	0.124	0.124
-1.77121	0.129	0.127	0.129	0.126	0.127	0.123	0.12	0.124	0.124	0.121	0.12	0.119
-2.24833	0.118	0.12	0.143	0.123	0.119	0.116	0.113	0.115	0.118	0.119	0.117	0.117

## Sheet: 2B
Time (days)	mANK-101					mIL-12-ABP
0	100.75	105.77	102.21	104.97	95.99	95.72	96.93	104.43	108.89	104.06
2	202.77	127.75	171.4	266.76	177.07	185.65	136.41	160.17	166.33	121.85
5	299.39	184.35	224.27	328.82	253.19	304	263.23	326.7	260.2	151.38
7	389.14	282.75	339	466.47	359.31	565.65	466.41	525.28	381.4	272.52
9	462.72	300.02	375.81	555.91	430.75	978.02	772.27	715.91	469.14	369.92
12	485.09	321.05	384.87	565.01	439.17	1420.12	922.32	1068.25	613.71	519.07
14	395.21	325.27	286.28	571.85	442.03	1873.39	1025.55	1405.36	676.54	625.18
16	348.68	333.08	262.65	581.47	400.51	2250.45	1107.62	1625.53	695.66	689.36
19	247.78	303.46	299.82	418.94	250.26		1829.2	2101.8	1195.49	1106.21
21	220.42	233.65	300.89	358.56	217.23		2387.45		1471.09	1480.18
23	209.39	162.42	174.25	252.46	151.05				1660.19*	1779.24*
26	114.43	75.4	89.86	173.81	76.3				2668.05*	2528.15*
28	93.65	72.28	80.54	143.7	72.05

## Sheet: 2D
Time (hrs)	hIL12-ABP			ANK-101
	17	24	30	21	25	27
0.5	65.8427	101.186	43.5752	90.5569	92.1128	83.7056
5	11.6771	5.32992	7.27029	60.9	73.3069	86.8456
24	3.54608	2.32158	3.14157	52.6733	75.0264	83.6665
72	2.98006	1.14977	2.52716	56.1568	102.005	27.3788
216	2.1409	0.475119	1.77228	45.4073	27.9782	50.7507
360	2.26903		1.29703	43.5074
504			1.3893	37.0736

## Sheet: 2E
Time (hrs)	mIL12-ABP			mANK-101
	17	24	30	21	25	27
0.5	1.6985	1.68361	1.7812	0.082991	0.118441	0.080664
5	0.748794	0.938123	1.75567	0.019778	0.273894	0.037415
24	0.221133	0.311359	0.323332	0.042573	0.088831	0.048055
72	0.01286	0.015641	0.016846	0.028184	0.051966	0.052775
216	0.000691		0.000997	0.012341
360				0.009431
504

## Sheet: 3A
Time (days)	Vehicle										5 ug mIL12-ABP / 50 ug alum										2 ug mIL12-ABP / 50 ug alum										0.5 ug mIL12-ABP / 50 ug alum										5 ug mIL12-ABP / 25 ug alum
0	0	0	0	0	0	0	0	0	0	0	0	0	0	0	0	0	0	0	0	0	0	0	0	0	0	0	0	0	0	0	0	0	0	0	0	0	0	0	0	0	0	0	0	0	0	0	0	0	0
7	80.23	75.26	91.98	87.49	62.61	79.79	82.54	96.53	55.3	74.16	74.99	71.41	53.45	83.21	83.85	94.63	97.13	79.04	66.91	80.91	53.73	65.34	88.49	76.49	71.64	80.98	99.88	78.28	80.92	90.14	92.24	95.19	54.33	78.48	71.93	64.65	75.95	87.34	83.42	82.25	90.78	62.87	99.69	73.59	80.48	54.95	82.57	75.22	87.71
9	165.69	118.41	146.19	142.54	145.91	132.96	210.96	165.89	147.01	160.19	127.31	103.95	101.77	136.38	124	136.48	138.14	111.75	94.45	125.42	109.33	102.55	132.04	137.24	125.87	114.42	170.38	122.66	126.98	156.29	135.14	166.72	88.22	138.77	108.5	108.84	110.67	130.77	179	158.85	199.21	141.16	175.7	116.24	90.17	107.35	160.92	140.29	145.29
11	304.46	389.94	439.46	431.55	443.58	518.23	508.69	593.24	518.77	525.94	294.3	228.9	382.32	303.92	264.42	171.29	370.44	334.17	146.96	252.38	203.52	250.73	399.76	306.7	287.98	233.11	572.27	385.8	252.72	224.06	277.96	298.92	324.89	341.03	302.81	263.43	324.41	365.03	343.34	493.92	508.05	277.89	411.16	319.32	217.37	296.2	387.07	213.51	349.94
13	615.91	947.45	976.64	711.15	687.46	765.35	1074.34	1259.54	677.23	860.6	604.76	341.17	552.99	821.34	435.07	136.46	517.95	586.49	243.94	477.55	296.81	478.31	837.99	509.63	396.01	613.11	1215.61	743.88	424.46	308.8	506.2	658.43	733.08	583.16	592.18	664.14	535.82	780.71	649.44	1090.16	585.44	409.15	875.47	656.57	275.97	463.03	511.04	259.69	539.49
15	837.36	1121.76	1441.15	924.65	1034.06	1126.63	1526.95	1645.17	1124.36	1401.14	669.67	389.15	591.01	920.63	463.91	166.41	851.22	838.5	237.82	468.09	383.47	639.35	1114.5	952.38	471.06	679.52	1389.37	878.07	445.17	338.48	563.49	877.74	762.45	663.86	850.02	680.04	773.4	1017.78	833.56	1116.5	582.03	485.82	861.91	757.69	277.55	467.9	636.29	285.1	590.39
18	1174.5	1583.47	1509.02	1369.62	1330.24	1917.42	1848.74	1821.48	1620.86	1406.99	752.25	375.96	606.07	1131.45	444.41	143.53	901.44	867.94	162.6	378.32	409.64	741.59	1206.76	1206.42	468.34	743.16	1614.19	1254.6	541.72	358.45	548.69	915.03	936.34	602.42	1175.25	1121.98	1142.17	1468.13	965.83	1635.23	539.2	550.4	1041.93	894.16	322.56	473.18	600.42	279.04	583.49
20	1843.92	2147.53	2667.61	2328.38	2080.25	2517.86	2851.82	2861.01	2420.49	2664.21	813.47	271.19	685.38	1588.08	292.55	132.49	880.12	1036.15	134.91	301.76	545.08	1114.18	1847.5	1825.56	468.2	784.9	2653.7	1694.22	630.16	387.79	547.59	1194.62	1296.66	602.19	1851.56	1410.77	1415.86	2931.92	1006.13	2195.32	530.81	585.6	1317.66	1197.3	351.54	365.3	527.8	271.8	669.66
22	2414.27										1034.79	269.38	673.27	2009.93	300.64	119.71	893.8	1404.01	114.66	313.33	952.79	1764.65	2102.63	2018.58	602.71	1018.2		2066.87	660.03	413.06	822.66	1668.21	2021.86	638.66	2133.61	2011.81	2352.09		1354.98		546.88	659.52	1374.38	1291.74	326.66	346.62	714.14	250.13	745.44
25											1303.84	254.34	457.33		243.94	81.82	857.81	1967.68	103.38	130.47	1067.8	2457.25			673.93	1557.71			749.74	324.98	829.55	1961.05		816.12					1853.88		613.8	655.69	1713.59	2510.08	256.13	240.9	694.62	151.23	1048.3
27											1449.93	166.75	444.3		170	51.11	767.53	2293.52	69.09	142.68	1288.99				789.04	1990.19			733.92	319.02	1417.07	1878.84		823.52					2290.43		593.79	655.37	2199.67		254.84	179.85	858.31	95.02	1413.78
29											1710.99	111.65	282.53		130.27	44.4	612.06		29.96	98.19	1450.2				808.43	1997.83			431.9	295.35	1577.74	1974.07		864.37							672.04	621.9			159.15	106.5	693.42	80.58	1740.07
32											2447.91	81.39	292.02		126.51	24.49	1120.32		28.31	100.62	2005.9				1135.01	2342.09			478.16	393.93	2275.52	2424.23		1338.13							1209.19	830.26			302.85	147	991.35	39.51	2352.6
34												118.79	192.9		236.65	26.72	1574.64		23.99	111.34					2026.59				750.56	462.61				2083.09							1489.62	939.96			339.02	121.84	1214.86	28.53
36												101.8	200.65		292.97	16.28	1759.47		15.27	35.43									546.99	484.1											1737.81	1310.36			499.46	104.16	1331.46	15.33
39												83.87	190.11		548.57	14.75	2104.99		11.03	43.58									564.51	612.13											2988.28	2038.66			1083.24	101.59	2008.33	10.51
41												76.56	204.82		814.73	0			0	49.65									676.4	844.36															1174.98	104.25		8.5
43												91.56	185.47		1186.53	0			0	51.56									1465.1	1233.77															1531.3	66.19		16.85
46												65.67	100.13		2022.24	0			0	53.63									2120.33	2022.09															2473.23	49.33		31.1
48												88.9	121.09			0			0	85.93																										40.69		27.44
50												70.59	119.29			0			0	91.01																										57.51		25.53
53												74.42	117.57			0			0	96.89																										56.19		26.15
55												85.57	114.35			0			0	74.65																										50.16		27.44
57												69.09	74.66			0			0	48.81																										23.96		16.69
60												56.59	0			0			0	27.17																										20.53		50.49
62												43.56	0			0			0	29.18																										24.11		36.79
64												65.54	69.91			0			0	53.41																										23.72		38.74
66												68.31	85.11			0			0	50.26																										25.53		40.59
69												54.49	61.33			0			0	57.73																										24.31		55.06
71												39.53	53.36			0			0	37.27																										22.75		58.32
74												42.09	45.89			0			0	29.28																										20.41		48.5
76												39.61	44.74			0			0	19.48																										8.39		41.63
78												30.14	42.82			0			0	38.81																										0		34.19
81												24.11	29.25			0			0	32.09																										0		29.77
83												23.89	25.84			0			0	25.35																										0		23.81
85												21.13	28.84			0			0	23.09																										0		22.37
88												17.01	37.67			0			0	20.17																										0		21.88
90												18.8	35.65			0			0	18.97																										0		0
92												20.67	35.5			0			0	16.08																										0		0
95												30.92	34.86			0			0	19.48																										0		0
97												0	0			0			0	0																										0		0
99												0	0			0			0	0																										0		0
102												0	0			0			0	0																										0		0
104												0	0			0			0	0																										0		0
106												0	0			0			0	0																										0		0
109												0	0			0			0	0																										0		0
111												0	0			0			0	0																										0		0
Time (days)	Vehicle										5 ug mIL12-ABP / 50 ug alum										2 ug mIL12-ABP / 50 ug alum										0.5 ug mIL12-ABP / 50 ug alum										5 ug mIL12-ABP / 25 ug alum
0	0	0	0	0	0	0	0	0	0	0	0	0	0	0	0	0	0	0	0	0	0	0	0	0	0	0	0	0	0	0	0	0	0	0	0	0	0	0	0	0	0	0	0	0	0	0	0	0	0
7	80.23	75.26	91.98	87.49	62.61	79.79	82.54	96.53	55.3	74.16	74.99	71.41	53.45	83.21	83.85	94.63	97.13	79.04	66.91	80.91	53.73	65.34	88.49	76.49	71.64	80.98	99.88	78.28	80.92	90.14	92.24	95.19	54.33	78.48	71.93	64.65	75.95	87.34	83.42	82.25	90.78	62.87	99.69	73.59	80.48	54.95	82.57	75.22	87.71
9	165.69	118.41	146.19	142.54	145.91	132.96	210.96	165.89	147.01	160.19	127.31	103.95	101.77	136.38	124	136.48	138.14	111.75	94.45	125.42	109.33	102.55	132.04	137.24	125.87	114.42	170.38	122.66	126.98	156.29	135.14	166.72	88.22	138.77	108.5	108.84	110.67	130.77	179	158.85	199.21	141.16	175.7	116.24	90.17	107.35	160.92	140.29	145.29
11	304.46	389.94	439.46	431.55	443.58	518.23	508.69	593.24	518.77	525.94	294.3	228.9	382.32	303.92	264.42	171.29	370.44	334.17	146.96	252.38	203.52	250.73	399.76	306.7	287.98	233.11	572.27	385.8	252.72	224.06	277.96	298.92	324.89	341.03	302.81	263.43	324.41	365.03	343.34	493.92	508.05	277.89	411.16	319.32	217.37	296.2	387.07	213.51	349.94
13	615.91	947.45	976.64	711.15	687.46	765.35	1074.34	1259.54	677.23	860.6	604.76	341.17	552.99	821.34	435.07	136.46	517.95	586.49	243.94	477.55	296.81	478.31	837.99	509.63	396.01	613.11	1215.61	743.88	424.46	308.8	506.2	658.43	733.08	583.16	592.18	664.14	535.82	780.71	649.44	1090.16	585.44	409.15	875.47	656.57	275.97	463.03	511.04	259.69	539.49
15	837.36	1121.76	1441.15	924.65	1034.06	1126.63	1526.95	1645.17	1124.36	1401.14	669.67	389.15	591.01	920.63	463.91	166.41	851.22	838.5	237.82	468.09	383.47	639.35	1114.5	952.38	471.06	679.52	1389.37	878.07	445.17	338.48	563.49	877.74	762.45	663.86	850.02	680.04	773.4	1017.78	833.56	1116.5	582.03	485.82	861.91	757.69	277.55	467.9	636.29	285.1	590.39
18	1174.5	1583.47	1509.02	1369.62	1330.24	1917.42	1848.74	1821.48	1620.86	1406.99	752.25	375.96	606.07	1131.45	444.41	143.53	901.44	867.94	162.6	378.32	409.64	741.59	1206.76	1206.42	468.34	743.16	1614.19	1254.6	541.72	358.45	548.69	915.03	936.34	602.42	1175.25	1121.98	1142.17	1468.13	965.83	1635.23	539.2	550.4	1041.93	894.16	322.56	473.18	600.42	279.04	583.49
20	1843.92	2147.53	2667.61	2328.38	2080.25	2517.86	2851.82	2861.01	2420.49	2664.21	813.47	271.19	685.38	1588.08	292.55	132.49	880.12	1036.15	134.91	301.76	545.08	1114.18	1847.5	1825.56	468.2	784.9	2653.7	1694.22	630.16	387.79	547.59	1194.62	1296.66	602.19	1851.56	1410.77	1415.86	2931.92	1006.13	2195.32	530.81	585.6	1317.66	1197.3	351.54	365.3	527.8	271.8	669.66
22	2414.27										1034.79	269.38	673.27	2009.93	300.64	119.71	893.8	1404.01	114.66	313.33	952.79	1764.65	2102.63	2018.58	602.71	1018.2		2066.87	660.03	413.06	822.66	1668.21	2021.86	638.66	2133.61	2011.81	2352.09		1354.98		546.88	659.52	1374.38	1291.74	326.66	346.62	714.14	250.13	745.44
25											1303.84	254.34	457.33		243.94	81.82	857.81	1967.68	103.38	130.47	1067.8	2457.25			673.93	1557.71			749.74	324.98	829.55	1961.05		816.12					1853.88		613.8	655.69	1713.59	2510.08	256.13	240.9	694.62	151.23	1048.3
27											1449.93	166.75	444.3		170	51.11	767.53	2293.52	69.09	142.68	1288.99				789.04	1990.19			733.92	319.02	1417.07	1878.84		823.52					2290.43		593.79	655.37	2199.67		254.84	179.85	858.31	95.02	1413.78
29											1710.99	111.65	282.53		130.27	44.4	612.06		29.96	98.19	1450.2				808.43	1997.83			431.9	295.35	1577.74	1974.07		864.37							672.04	621.9			159.15	106.5	693.42	80.58	1740.07
32											2447.91	81.39	292.02		126.51	24.49	1120.32		28.31	100.62	2005.9				1135.01	2342.09			478.16	393.93	2275.52	2424.23		1338.13							1209.19	830.26			302.85	147	991.35	39.51	2352.6
34												118.79	192.9		236.65	26.72	1574.64		23.99	111.34					2026.59				750.56	462.61				2083.09							1489.62	939.96			339.02	121.84	1214.86	28.53
36												101.8	200.65		292.97	16.28	1759.47		15.27	35.43									546.99	484.1											1737.81	1310.36			499.46	104.16	1331.46	15.33
39												83.87	190.11		548.57	14.75	2104.99		11.03	43.58									564.51	612.13											2988.28	2038.66			1083.24	101.59	2008.33	10.51
41												76.56	204.82		814.73	0			0	49.65									676.4	844.36															1174.98	104.25		8.5
43												91.56	185.47		1186.53	0			0	51.56									1465.1	1233.77															1531.3	66.19		16.85
46												65.67	100.13		2022.24	0			0	53.63									2120.33	2022.09															2473.23	49.33		31.1
48												88.9	121.09			0			0	85.93																										40.69		27.44
50												70.59	119.29			0			0	91.01																										57.51		25.53
53												74.42	117.57			0			0	96.89																										56.19		26.15
55												85.57	114.35			0			0	74.65																										50.16		27.44
57												69.09	74.66			0			0	48.81																										23.96		16.69
60												56.59	0			0			0	27.17																										20.53		50.49
62												43.56	0			0			0	29.18																										24.11		36.79
64												65.54	69.91			0			0	53.41																										23.72		38.74
66												68.31	85.11			0			0	50.26																										25.53		40.59
69												54.49	61.33			0			0	57.73																										24.31		55.06
71												39.53	53.36			0			0	37.27																										22.75		58.32
74												42.09	45.89			0			0	29.28																										20.41		48.5
76												39.61	44.74			0			0	19.48																										8.39		41.63
78												30.14	42.82			0			0	38.81																										0		34.19
81												24.11	29.25			0			0	32.09																										0		29.77
83												23.89	25.84			0			0	25.35																										0		23.81
85												21.13	28.84			0			0	23.09																										0		22.37
88												17.01	37.67			0			0	20.17																										0		21.88
90												18.8	35.65			0			0	18.97																										0		0
92												20.67	35.5			0			0	16.08																										0		0
95												30.92	34.86			0			0	19.48																										0		0
97												0	0			0			0	0																										0		0
99												0	0			0			0	0																										0		0
102												0	0			0			0	0																										0		0
104												0	0			0			0	0																										0		0
106												0	0			0			0	0																										0		0
109												0	0			0			0	0																										0		0
111												0	0			0			0	0																										0		0
	Vehicle	5 ug mIL12-ABP / 50 ug alum	2 ug mIL12-ABP / 50 ug alum	0.5 ug mIL12-ABP / 50 ug alum	5 ug mIL12-ABP / 25 ug alum	2 ug mIL12-ABP / 20 ug alum	0.5 ug mIL12-ABP / 5 ug alum	100 ug mIL12-ABP / 100 ug alum (40 uL inj)	2 ug mIL12-ABP / 20 ug alum (8 uL inj)	5 ug mIL12-ABP / 50 ug alum - 7 day mult	5 ug mIL12-ABP / 50 ug alum - 10 day mult	5 ug mIL12-ABP / 50 ug alum - 14 day mult	5 ug mIL12
20	1
20	1
20	1
20	1
20	1
20	1
20	1
20	1
20	1
22	1
22		1
27		1
32		1
39		1
46		1
106		0
106		0
106		0
106		0
106		0
20			1
22			1
22			1
22			1
25			1
32			1
32			1
34			1
46			1
46			1
20				1
20				1
22				1
22				1
22				1
22				1
27				1
32				1
32				1
34				1
25					1
27					1
32					1
39					1
39					1
39					1
46					1
106					0
106					0
106					0
22						1
22						1
22						1
22						1
25						1
32						1
32						1
32						1
36						1
48						1
20							1
20							1
20							1
20							1
25							1
25							1
25							1
25							1
27							1
27							1
32								1
36								1
39								1
43								1
50								1
60								1
67								1
83								1
106								0
106								0
20									1
20									1
22									1
25									1
25									1
25									1
25									1
25									1
36									1
41									1
53										1
69										1
81										1
106										0
106										0
106										0
106										0
106										0
106										0
106										0
27											1
27											1
106											0
106											0
106											0
106											0
106											0
106											0
106											0
106											0
27												1
43												1
45												1
67												1
106												0
106												0
106												0
106												0
106												0
106												0
20													1
20													1
20													1
20													1
20													1
22													1
22													1
22													1
22													1
32													1
[truncated: 81 more columns]

## Sheet: 3B
Time (days)	Vehicle										5 ug mIL12-ABP / 50 ug alum / 20 uL IT / 1 push										5 ug mIL12-ABP / 50 ug alum / 20 uL IT / 3 push fan										5 ug mIL12-ABP / 50 ug alum / 80 uL IT / 1 push										5 ug mIL12-ABP / 50 ug alum / 80 uL IT / 3 push fan
0	0	0	0	0	0	0	0	0	0	0	0	0	0	0	0	0	0	0	0	0	0	0	0	0	0	0	0	0	0	0	0	0	0	0	0	0	0	0	0	0	0	0	0	0	0	0	0	0	0
9	301.52	260.6	277.36	259.3	271.33	341.04	296.89	248.31	307.2	284.8	285.87	260.72	306.68	352.78	291.24	239.55	267.37	291.81	279.3	272.79	311.86	265.96	268.19	302.01	280.43	273.58	298.12	239.58	283.5	324.89	274.63	314.2	282.63	299.48	242.24	281.4	266.57	300.84	325.79	260.05	238.1	261.09	300.19	279.75	297.7	268.59	295.83	325.86	305.81
12	527.46	543.08	498.8	595.53	710.19	606.62	440.87	314.72	548.19	669.9	541.74	364.85	364.25	600.59	577.68	328.87	356.83	584.78	493.03	528.22	345.11	392.35	415.19	398.03	648.33	307.9	532.37	294.49	460.27	603.03	545.92	482.61	717.72	411.41	370.92	559.82	628.25	622.05	442.32	388.73	382.2	738.88	678.75	318.29	638.96	607.21	397.58	412.37	786.67
14	898.18	1011.6	828.97	848.25	940.32	1416.62	937.69	735.48	850.15	1039.68	719.14	549.36	787.76	990.02	942.49	538.11	810.26	756.37	763.34	720.77	562.25	530.69	537.49	640.98	667.31	530.33	528.91	389.74	608.01	682.45	689.23	643.95	726.24	751.31	563.87	873.28	837.02	693.41	689.05	508.27	666.59	764.71	692.54	542.65	769.72	654.96	594.61	643.61	812.06
16	1770.87	1558.17	1252.88	1405.23	1905.15	1877.86	1367.74	1299.73	1459.27	1617.71	1145.41	659.66	1048.17	1399.09	1104.37	736.54	1091.05	1209.07	1082.13	942.59	759.1	765.11	834.51	640.73	940.3	643.2	871.27	435.59	795.07	1048.93	928.51	959.27	1038.9	1124.35	808.88	1478.77	1240.77	1145.23	1078.29	924.98	821.18	1275.44	1037.29	736.07	1085.51	1046.59	935.62	686.73	1435.78
19	2611.09	2383.05	1776.43	2333.13	2821	2293.68	2376.98	1759.78	2079.23	2196.52	1278.1	508.73	1140.22	2118.74	1163.36	682.32	1321.11	1709.02	1364.27	1161.23	833.18	852.12	733.62	707.66	1103.82	876.16	1083.12	243.18	590.38	757.94	894.45	872.77	1235.59	1579.28	568.42	1777.71	1364.61	1936.1	1063.15	1079.35	808.98	1751.15	964.24	884.85	1226.2	1493.47	1406.32	511.84	1726.43
21			2688.59					2015.5			1023.12	467.64	1859.42		965.54	468.48	1934.12	1874.06	1516.44	1307.53	1057.34	996.26	698.43	795.36	1190.97	685.61	1264.11	218.49	599.17	836.52	1086.91	948.08	1174.19	1317.16	671.48	2477.67	1519.08	2190.01	1285.22	1204.34	801.63	2391.84	858.46	914.46	1377.08	2343.99	1810.11	506.98	2232.91
23											1105.01	433.76	2423.44		1008.07	454.04	2043.31	2053.11	2197.37	1372.64	1003.13	1189.06	662	754.24	1214.45	634.39	1121.26	233.5	655.39	854.41	1157.49	1086.4	1082.56	1417.4	681.67		1796.59		1192.97	1466.61	788.72		843.8	1043.53	1517.65		2026.28	440.87
26											1085.76	421.45			975.2	355.29				1120.42	1006.8	1277.4	573	425.19	816.51	438.84	861.46	140.16	466.29	577.75	1245.43	883.05	1093.72	1064.27	598.41		2027.06		1406.46	1470.36	853.52		849.06	1131.01	1620			380.38
28											1040	408.56			1052.53	360.89				1182.81	1038.73	1384.45	571.08	473	824.32	454.8	877.15	162.26	439.12	662.95	1649.05	971.84	1037.02	1068.52	586.67				1417.79	1466.08	854.9		904.24	1135.66	1744.54			420.02
30											1006.92	259.78			966.06	242.08				1152.61	1068.88	1396.63	392.32	430.13	659.96	493.33	704.22	149.05	333.82	564.31	1772.83	996.35	1018.21	890.04	453.65				1726.63	1274.2	994.4		946.42	991.44	1644.84			413.47
33											628.88	302.3			876.41	348.82				960.32	1208.11	1606.02	310.46	272.44	721.2	289.61	638.7	131.91	383.31	540.65	2453.39	902.99	1011.43	745.54	429.83				2074	949.83	584.15		635.25	1038.24	1329.65			429.93
35											630.11	279.67			809.93	272.32				1029.46	1217.25	1638.02	423.53	408.07	535.37	234.12	564.52	111.75	379.85	318.06		894.71	978.93	631.77	324.39					753.41	653		597.19	928.21	1309.57			353.38
37											604.61	133.96			703.4	196.34				655.68	1057.34	1721.58	272.79	294.98	531.76	390.5	548.55	162.81	293.31	323.05		1038.31	1472.94	727.03	368.5					911.86	721.16		478.33	1061.7	1419.56			385.85
40											581	112.21			803.61	179.73				830.53	956.5	2669.01	275.55	274.3	517.23	356.59	479.52	135.54	295.77	399.41		1323.85	2072.86	1003.06	341.58					770.39	780.75		540.08	1165.63	2193.14			236.87
42											580.5	91.22			800.35	162.61				863.8	1021.85		196.86	249.02	507.98	306.15	476.9	100.46	235.54	240.69		1669.13		1452.78	385.73					676.33	1022.36		543.17	1428.14				203.38
44											462.68	83.9			635.8	160.79				873.65	1048.91		184.63	230.81	470.18	294.75	414.12	98.87	234.21	200.28		2039.88		1487.84	388.28					676.24	1098.75		546.58	1629.06				183.78
47											465.62	83.74			634.73	137.9				1134.7	2021.41		156.83	155.22	565.58	579.34	337.52	89.08	233.85	175.82				2331.92	400.06					634.03	1641.57		529.37	2048.22				147.07
49											521.63	110.1			805.68	132.19				1655.93			156.51	206.5	784.5	866.33	285.58	100.79	161.1	162.86					653.86					511.27	1817.73		362.63					139.4
51											533.19	80.46			817.26	159.2				2156.98			136.55	214.91	831.8	1054.32	282.91	85.75	129.5	144.8					957.64					509.36	2250.65		329.5					155.64
54											917.54	89.45			770.24	128.6							128.23	153.52	1272.11	1342.31	289.77	75	122.32	133.11					1053.39					451.14			259.19					143.74
56											1202.84	89.12			788.99	109.35							128.66	170.13	1536.04	1739.03	303.13	80.33	144.56	141					1349.81					509.37			264.93					146.56
58											1388.57	90.5			843.67	135.69							139.72	171.59	2161.86	2777.94	295.73	76.56	139.68	142.34					1688.23					578.1			259.45					149.71
61											1464.56	87.49			1257.66	142.35							141.12	169.7			330.74	70.69	150.46	136.05					1901.95					605.69			267.58					148.36
63											2302.98	77.73			1363.38	142.71							145.97	130.94			307.18	69.76	145.27	121.81					2511.68					565.93			246.69					138.62
65												75.44			1475.38	135.35							151.13	142.87			280.51	70.16	142.2	125.21										557.06			246.66					139.26
68												75.35			1776.47	139.33							143.5	147.04			279.82	73.39	141.51	141.82										573.98			248.33					142.46
70												79.21			2007.5	137.73							141.61	150.52			283.34	73.11	145.6	142.18										583.11			257.62					140.6
72												80.13				138.58							142.37	152.36			287.08	75	152.17	143.08										592.6			254.87					143.52
76												49.48				127.34							66.01	106.9			255.6	54.15	89.73	61.25										539.92			190.8					87.39
79												54.94				70.83							75.27	129.24			207.47	41.15	81.57	52.64										537			189.18					89.52
83												27.82				76.6							56.09	120.3			210.83	31.93	80.81	37										545.46			187.77					89.56
86												32.63				75.96							60.18	120.75			211.56	34.39	79.51	38.56										550.81			184.62					92.74
90												29.96				78.36							43.23	132.09			162.16	37.6	29.42	34.62										429.3			106.68					38.38
93												38.55				57.55							45.97	93.73			150.5	40.66	30.74	34.53										359.57			105.55					32.58
97												41.41				64.2							41.12	108.53			149.89	33.92	23.94	32.39										370.41			98.78					41.23
100												31.98				44.62							23.94	86.23			123.24	24.57	24.4	22.65										219.54			73.87					27.01
Time (days)	Vehicle										5 ug mIL12-ABP / 50 ug alum / 20 uL IT / 1 push										5 ug mIL12-ABP / 50 ug alum / 20 uL IT / 3 push fan										5 ug mIL12-ABP / 50 ug alum / 80 uL IT / 1 push										5 ug mIL12-ABP / 50 ug alum / 80 uL IT / 3 push fan
0	0	0	0	0	0	0	0	0	0	0	0	0	0	0	0	0	0	0	0	0	0	0	0	0	0	0	0	0	0	0	0	0	0	0	0	0	0	0	0	0	0	0	0	0	0	0	0	0	0
9	301.52	260.6	277.36	259.3	271.33	341.04	296.89	248.31	307.2	284.8	285.87	260.72	306.68	352.78	291.24	239.55	267.37	291.81	279.3	272.79	311.86	265.96	268.19	302.01	280.43	273.58	298.12	239.58	283.5	324.89	274.63	314.2	282.63	299.48	242.24	281.4	266.57	300.84	325.79	260.05	238.1	261.09	300.19	279.75	297.7	268.59	295.83	325.86	305.81
12	527.46	543.08	498.8	595.53	710.19	606.62	440.87	314.72	548.19	669.9	541.74	364.85	364.25	600.59	577.68	328.87	356.83	584.78	493.03	528.22	345.11	392.35	415.19	398.03	648.33	307.9	532.37	294.49	460.27	603.03	545.92	482.61	717.72	411.41	370.92	559.82	628.25	622.05	442.32	388.73	382.2	738.88	678.75	318.29	638.96	607.21	397.58	412.37	786.67
14	898.18	1011.6	828.97	848.25	940.32	1416.62	937.69	735.48	850.15	1039.68	719.14	549.36	787.76	990.02	942.49	538.11	810.26	756.37	763.34	720.77	562.25	530.69	537.49	640.98	667.31	530.33	528.91	389.74	608.01	682.45	689.23	643.95	726.24	751.31	563.87	873.28	837.02	693.41	689.05	508.27	666.59	764.71	692.54	542.65	769.72	654.96	594.61	643.61	812.06
16	1770.87	1558.17	1252.88	1405.23	1905.15	1877.86	1367.74	1299.73	1459.27	1617.71	1145.41	659.66	1048.17	1399.09	1104.37	736.54	1091.05	1209.07	1082.13	942.59	759.1	765.11	834.51	640.73	940.3	643.2	871.27	435.59	795.07	1048.93	928.51	959.27	1038.9	1124.35	808.88	1478.77	1240.77	1145.23	1078.29	924.98	821.18	1275.44	1037.29	736.07	1085.51	1046.59	935.62	686.73	1435.78
19	2611.09	2383.05	1776.43	2333.13	2821	2293.68	2376.98	1759.78	2079.23	2196.52	1278.1	508.73	1140.22	2118.74	1163.36	682.32	1321.11	1709.02	1364.27	1161.23	833.18	852.12	733.62	707.66	1103.82	876.16	1083.12	243.18	590.38	757.94	894.45	872.77	1235.59	1579.28	568.42	1777.71	1364.61	1936.1	1063.15	1079.35	808.98	1751.15	964.24	884.85	1226.2	1493.47	1406.32	511.84	1726.43
21			2688.59					2015.5			1023.12	467.64	1859.42		965.54	468.48	1934.12	1874.06	1516.44	1307.53	1057.34	996.26	698.43	795.36	1190.97	685.61	1264.11	218.49	599.17	836.52	1086.91	948.08	1174.19	1317.16	671.48	2477.67	1519.08	2190.01	1285.22	1204.34	801.63	2391.84	858.46	914.46	1377.08	2343.99	1810.11	506.98	2232.91
23											1105.01	433.76	2423.44		1008.07	454.04	2043.31	2053.11	2197.37	1372.64	1003.13	1189.06	662	754.24	1214.45	634.39	1121.26	233.5	655.39	854.41	1157.49	1086.4	1082.56	1417.4	681.67		1796.59		1192.97	1466.61	788.72		843.8	1043.53	1517.65		2026.28	440.87
26											1085.76	421.45			975.2	355.29				1120.42	1006.8	1277.4	573	425.19	816.51	438.84	861.46	140.16	466.29	577.75	1245.43	883.05	1093.72	1064.27	598.41		2027.06		1406.46	1470.36	853.52		849.06	1131.01	1620			380.38
28											1040	408.56			1052.53	360.89				1182.81	1038.73	1384.45	571.08	473	824.32	454.8	877.15	162.26	439.12	662.95	1649.05	971.84	1037.02	1068.52	586.67				1417.79	1466.08	854.9		904.24	1135.66	1744.54			420.02
30											1006.92	259.78			966.06	242.08				1152.61	1068.88	1396.63	392.32	430.13	659.96	493.33	704.22	149.05	333.82	564.31	1772.83	996.35	1018.21	890.04	453.65				1726.63	1274.2	994.4		946.42	991.44	1644.84			413.47
33											628.88	302.3			876.41	348.82				960.32	1208.11	1606.02	310.46	272.44	721.2	289.61	638.7	131.91	383.31	540.65	2453.39	902.99	1011.43	745.54	429.83				2074	949.83	584.15		635.25	1038.24	1329.65			429.93
35											630.11	279.67			809.93	272.32				1029.46	1217.25	1638.02	423.53	408.07	535.37	234.12	564.52	111.75	379.85	318.06		894.71	978.93	631.77	324.39					753.41	653		597.19	928.21	1309.57			353.38
37											604.61	133.96			703.4	196.34				655.68	1057.34	1721.58	272.79	294.98	531.76	390.5	548.55	162.81	293.31	323.05		1038.31	1472.94	727.03	368.5					911.86	721.16		478.33	1061.7	1419.56			385.85
40											581	112.21			803.61	179.73				830.53	956.5	2669.01	275.55	274.3	517.23	356.59	479.52	135.54	295.77	399.41		1323.85	2072.86	1003.06	341.58					770.39	780.75		540.08	1165.63	2193.14			236.87
42											580.5	91.22			800.35	162.61				863.8	1021.85		196.86	249.02	507.98	306.15	476.9	100.46	235.54	240.69		1669.13		1452.78	385.73					676.33	1022.36		543.17	1428.14				203.38
44											462.68	83.9			635.8	160.79				873.65	1048.91		184.63	230.81	470.18	294.75	414.12	98.87	234.21	200.28		2039.88		1487.84	388.28					676.24	1098.75		546.58	1629.06				183.78
47											465.62	83.74			634.73	137.9				1134.7	2021.41		156.83	155.22	565.58	579.34	337.52	89.08	233.85	175.82				2331.92	400.06					634.03	1641.57		529.37	2048.22				147.07
49											521.63	110.1			805.68	132.19				1655.93			156.51	206.5	784.5	866.33	285.58	100.79	161.1	162.86					653.86					511.27	1817.73		362.63					139.4
51											533.19	80.46			817.26	159.2				2156.98			136.55	214.91	831.8	1054.32	282.91	85.75	129.5	144.8					957.64					509.36	2250.65		329.5					155.64
54											917.54	89.45			770.24	128.6							128.23	153.52	1272.11	1342.31	289.77	75	122.32	133.11					1053.39					451.14			259.19					143.74
56											1202.84	89.12			788.99	109.35							128.66	170.13	1536.04	1739.03	303.13	80.33	144.56	141					1349.81					509.37			264.93					146.56
58											1388.57	90.5			843.67	135.69							139.72	171.59	2161.86	2777.94	295.73	76.56	139.68	142.34					1688.23					578.1			259.45					149.71
61											1464.56	87.49			1257.66	142.35							141.12	169.7			330.74	70.69	150.46	136.05					1901.95					605.69			267.58					148.36
63											2302.98	77.73			1363.38	142.71							145.97	130.94			307.18	69.76	145.27	121.81					2511.68					565.93			246.69					138.62
65												75.44			1475.38	135.35							151.13	142.87			280.51	70.16	142.2	125.21										557.06			246.66					139.26
68												75.35			1776.47	139.33							143.5	147.04			279.82	73.39	141.51	141.82										573.98			248.33					142.46
70												79.21			2007.5	137.73							141.61	150.52			283.34	73.11	145.6	142.18										583.11			257.62					140.6
72												80.13				138.58							142.37	152.36			287.08	75	152.17	143.08										592.6			254.87					143.52
76												49.48				127.34							66.01	106.9			255.6	54.15	89.73	61.25										539.92			190.8					87.39
79												54.94				70.83							75.27	129.24			207.47	41.15	81.57	52.64										537			189.18					89.52
83												27.82				76.6							56.09	120.3			210.83	31.93	80.81	37										545.46			187.77					89.56
86												32.63				75.96							60.18	120.75			211.56	34.39	79.51	38.56										550.81			184.62					92.74
90												29.96				78.36							43.23	132.09			162.16	37.6	29.42	34.62										429.3			106.68					38.38
93												38.55				57.55							45.97	93.73			150.5	40.66	30.74	34.53										359.57			105.55					32.58
97												41.41				64.2							41.12	108.53			149.89	33.92	23.94	32.39										370.41			98.78					41.23
100												31.98				44.62							23.94	86.23			123.24	24.57	24.4	22.65										219.54			73.87					27.01
	Vehicle	5 ug mIL12-ABP / 50 ug alum / 20 uL IT / 1 push	5 ug mIL12-ABP / 50 ug alum / 20 uL IT / 3 push fan	5 ug mIL12-ABP / 50 ug alum / 80 uL IT / 1 push	5 ug mIL12-ABP / 50 ug alum / 80 uL IT / 3 push fan	20 ug mIL12-ABP / 200 ug alum / 80 uL IT / 1 push	20 ug mIL12-ABP / 200 ug alum / 80 uL IT / 3 push fan
19	1
19	1
19	1
19	1
19	1
19	1
19	1
19	1
22	1
22	1
19		1
23		1
23		1
23		1
23		1
51		1
63		1
70		1
88		0
88		0
40			1
47			1
58			1
58			1
100			0
100			0
100			0
100			0
100			0
100			0
23				1
23				1
26				1
33				1
33				1
40				1
44				1
47				1
63				1
88				0
22					1
22					1
22					1
23					1
44					1
47					1
51					1
88					0
88					0
88					0
44						1
88						0
88						0
88						0
88						0
88						0
88						0
88						0
88						0
88						0
58							1
63							1
100							0
100							0
100							0
100							0
100							0
100							0
100							0
100							0
												1
												1
												1
												1
												0
												0
												0
												0
												0
												0
													1
													1
													1
													1
													1
													1
													1
													1
													1
													1
[truncated: 21 more columns]

## Sheet: 3C
Time (days)	Vehicle								mIL12-ABP								LP-mIL12-ABP								MSA-mIL7-ABP								MSA-mGMCSF-ABP								LIGHT-ABP								ADA-ABP
0	0	0	0	0	0	0	0	0	0	0	0	0	0	0	0	0	0	0	0	0	0	0	0	0	0	0	0	0	0	0	0	0	0	0	0	0	0	0	0	0	0	0	0	0	0	0	0	0	0
8	75.74	107.02	109.62	102.7	93.14	114.14	98.54	97.38	98.37	101.96	77.64	107.43	95.8	106.82	119.28	91.66	118.52	97.56	94.83	92.58	101.24	78.87	106.91	108.22	107.45	102.67	97.56	93.65	95.71	79.12	112.03	110.2	93.14	101.23	96.71	111.2	103.82	81.41	112.54	98.06	107.66	95.87	118.73	95.33	99.32	92.11	83.22	106.21	97.53
11	282.22	171.84	236.96	252.02	154.07	235.76	205.75	179.29	182.71	221.78	195.73	194.51	185.8	244.95	206.74	184.31	177.66	189.88	168.08	127.99	175.73	202.71	194.54	201.46	184.79	288.57	130.44	239.42	176.35	155.81	142.63	165.94	186.52	149.51	186.86	225.5	190.64	118.88	186.34	267.8	192.74	151.35	247.69	139.4	197.28	133.43	178.43	176	206.03
13	558.88	416.43	384.69	508.4	259.04	344.2	339.7	283.57	193.96	247.64	215.85	204.84	190.81	272.2	230.83	210.83	323.22	321.7	228.06	130.49	231.23	305.97	241.28	272.45	354.99	585.94	208.31	400.78	270.68	303.09	231.58	273.35	348.84	415.37	273.66	358.65	281.18	171.49	415.87	590.45	287.97	270.29	422.05	146.37	309.07	208.67	259.87	284.1	259.36
15	583.74	436.37	497.01	644.45	398.55	488.31	371.23	377.93	193.42	241.61	241.46	194.16	212.22	271.35	272.4	242.94	320.64	344.5	235.75	153.11	232.83	367.59	281.47	312.57	389.07	741.37	354.6	497.08	497.55	361.32	342.29	339.24	352.84	452.3	318.34	460.41	409.53	259.07	561.54	602.34	293.67	334.97	468.18	146.72	324.51	268.57	321.76	286.05	311.2
18	1142.36	1418.4	912.47	1257.6	1160.59	951.44	599.29	957.04	194.16	240.9	291.49	193.26	194.33	332.42	291.58	267.81	353.42	427.24	238.64	197.37	283.25	388.43	295.65	317.29	888.53	1161.1	1060.19	940.53	942.59	767.55	592.55	792.95	1171.6	1184.72	730.07	1079.46	1138.04	604.83	893.09	1321.68	429.73	751.83	798.06	380.74	484.29	572.98	662.63	570.59	487.68
20	2280.45	2325.09	1716.18	2233.29	2364.35	2088.64	1416.23	2129.11	214.28	157.75	285.41	154.44	200.6	331.12	260.39	276.02	526.16	485.81	251.55	209.61	310.97	386.07	319.73	343.02	1532.15	2241.57	1750.6	2156.68	2209.61	1219.66	1039.03	1344.9	2498.23	2089.71	958.84	2163.59	1631.35	1508.19	2493	2559.57	646.31	1588.12	1880.75	599.29	1014.89	1055.12	1324.91	977.98	623.78
22			2576.73				2120.15		219.58	159.36	294.9	160.46	199.62	321.05	261.36	297.69	557.07	485.94	227.17	238.13	303.82	435.8	316.15	342.29	2425.14		2282.62			1785.37	1398.37	2181.87			2020.05		2221.81	2271.63			896.7	2178.65	2503.83	951.84	1607	2143.74	1733.56	1528.92	1286.09
25									212.02	145.01	349.52	159.58	205.19	321.8	262.39	308.97	702.23	489.9	137.96	162.06	250.88	438.07	304.31	239.97						2266.05	2257.82										2257.26			2026.34	2342.52		3012.83	2677.4	2248.44
27									229.06	159.48	397.22	143.39	227.87	326.54	260.51	327.56	902.74	575.06	134.12	156.65	169.88	435.6	304.75	224.73
29									221.7	157.03	467.4	85.38	234	376.34	261.79	324.06	914.51	587.1	150.12	114.61	155.74	433.88	304.18	215.08
32									214.3	151.01	579.34	74.86	288.28	475.71	265.94	321.81	1242.43	710.19	141.89	105.66	147.25	531.65	295.12	204.61
34									212.32	150.33	588.57	57.73	333.78	498.59	266.97	320.7	1620.37	823.51	136.43	99.05	143.85	640.37	288.95	195.21
36									223.56	248.52	790.37	47.68	322.91	492.9	274.18	303.24	1762.84	986.99	140.51	68.43	147.6	869.19	473.91	187.74
39									229.41	287.44	876.27	44.52	320.08	477.21	282.96	295.56	2443.4	1500.67	142.22	59.55	170.53	1130.83	541.23	186.9
42									230.31	296.8	977.83	39.28	309.96	468.27	286.9	279.86		2082.75	144.18	58.7	188.46	1272.33	582.36	175.23
46									231.45	300.59	1433.99	0	306.59	534.17	288.08	266.68			154	0	252.09	2268.47	880.84	174.39
49									233.4	305	2059.61	0	309.1	783.41	346.46	237.58			166.11	0	315.59		1153.82	213.67
53									211.14	370.52		0	455.76	1212.18	412.65	171.18			256.31	0	819.56		1836.75	554.9
56									209.16	503.84		0	590.44	2357.92	447.53	119.14			264.85	0	1158.25		2644.57	708.51
60									194.38	569.12		0	758.79		620.43	112.72			342.64	0	2028.75			852.8
63									149.7	686.37		0	1018.03		792.31	82.53			532.62	0				1469.47
67									149.24	778.51		0	1653.4		1082.61	49.78			931.5	0				2195.93
70									204.99	844.37		0	2110.05		1393.65	41.42			1229.19	0
74									205.32	1217.94		0			2143.8	31.09			1732.68	0
77									266.31	1444.49		0				20.83			2454.58	0
81									332.51	2363.66		0				0				0
84									396.7			0				0				0
	Vehicle	mIL12-ABP	LP-mIL12-ABP	MSA-mIL7-ABP	MSA-mGMCSF-ABP	LIGHT-ABP	ADA-ABP	Flagellin-ABP	mIL12-ABP + MSA-mIL7-ABP	mIL12-ABP + MSA-mGMCSF-ABP	mIL12-ABP + LIGHT-ABP	mIL12-ABP + ADA-ABP	mIL12-ABP + Flagellin-ABP	MSA-mIL7-ABP (syst)	mIL12-ABP + MSA-mIL7-ABP (syst)
20	1
20	1
20	1
20	1
20	1
20	1
22	1
22	1
49		1
56		1
70		1
74		1
81		1
90		0
90		0
90		0
39			1
42			1
46			1
56			1
60			1
67			1
77			1
90			0
20				1
20				1
20				1
22				1
22				1
22				1
25				1
25				1
20					1
20					1
20					1
20					1
20					1
22					1
22					1
22					1
22						1
22						1
22						1
25						1
25						1
25						1
25						1
25						1
20							1
20							1
20							1
20							1
20							1
22							1
22							1
25							1
20								1
22								1
22								1
25								1
25								1
25								1
25								1
25								1
53									1
56									1
56									1
56									1
67									1
70									1
74									1
77									1
42										1
53										1
56										1
63										1
77										1
90										0
90										0
90										0
46											1
53											1
70											1
70											1
84											1
84											1
90											0
90											0
42												1
46												1
46												1
49												1
49												1
53												1
53												1
70												1
49													1
49													1
53													1
56													1
77													1
81													1
90													0
90													0
20														1
20														1
22														1
22														1
25														1
25														1
32														1
39														1
60															1
60															1
60															1
70															1
81															1
90															0
90															0
90															0
[truncated: 71 more columns]

[truncated: 20 more sheets: 3D, 3E, 3F, 3G, 4A, 4B, 4C, 4D, 5A, 5D, 6B, 7A, 7B, 7C, 7D, 8A, 8B, 8C, 8D, 8E]
